# Supplementary material for: Triatomine bugs, their microbiota and Trypanosoma cruzi: asymmetric responses of bacteria to an infected blood meal
Source: Parasit Vectors. 2016 Dec 9;9:636. doi: 10.1186/s13071-016-1926-2 (PMC5148865; doi:10.1186/s13071-016-1926-2)
Supplement: Additional file 1: Table S1. — Barcodes added to the 16S forward (F) and reverse (R) primers, identifying each amplicon sample. (XLSX 18 kb) [file 13071_2016_1926_MOESM1_ESM.xlsx]

## Sheet: Sample Information
Species	Sample Code	Tissue	T. cruzi-challenge	Barcode replicate1 (F:R)	Barcode replicate 2 (F:R)	Barcode replicate 3 (F:R)
Panstrongylus megistus	Pmeg-1	Gut	Non-challenged	TGAGTCAG:TCGAGCAT	CTCGCAGT:GTGGACAT	ATCATGAC:CTGCTATC
	Pmeg-2	Gut	Non-challenged	TGCACTAC:CATAGTCG	CAATCTGA:TCATTGAT	CTTACGAT:TCTAGCAC
		Gonads	Non-challenged	CTGAGTCT:GAGCTAGC	TGTATCGC:GGCATGTA	AGAATACT:GACGTAGA
	Pmeg-3	Gut	Non-challenged	ACACTGTC:CTACAGAC	GTATCAGT:CCAGTATG	AGCGTATG:ACGCAACT
		Gonads	Non-challenged	CAGCTCAT:TCGAGCAT	TACGTGTC:GTGGACAT	GGTGTCAG:CTGCTATC
	Pmeg-4	Gut	Challenged	TGAGTCAG:CATAGTCG	CTCGCAGT:TCATTGAT	ATCATGAC:TCTAGCAC
		Gonads	Challenged	GTGCTATC:CTACAGAC	TCTCAGAT:CCAGTATG	GAGTACTA:ACGCAACT
	Pmeg-5	Gut	Challenged	TGCACTAC:ATACAGCG	CAATCTGA:TAAGTCGT	CTTACGAT:ATGCAACG
		Gonads	Challenged	GATGCGCT:CTACAGAC	AGTGCTAC:CCAGTATG	ACAGGATC:ACGCAACT
	Pmeg-6	Gut	Challenged	GTGCTATC:ATACAGCG	TCTCAGAT:TAAGTCGT	GAGTACTA:ATGCAACG
		Gonads	Challenged	TAGAGCTG:GAGCTAGC	ACTACTGC:GGCATGTA	TCATGCCA:GACGTAGA
	Pmeg-7	Gut	Challenged	ATGCTGAC:CTACAGAC	ACGATCGT:CCAGTATG	TCCATGCA:ACGCAACT
		Gonads	Challenged	TGCACTAC:GAGCTAGC	CAATCTGA:GGCATGTA	CTTACGAT:GACGTAGA
Rhodnius prolixus	Rpro-1	Gut	Non-challenged	TAGAGCTG:AGCTGTGA	ACTACTGC:ACTCGACT	TCATGCCA:GAACTAGT
		Gonads	Non-challenged	CAGCTCAT:CATAGTCG	TACGTGTC:TCATTGAT	GGTGTCAG:TCTAGCAC
	Rpro-2	Gut	Non-challenged	ACACTGTC:CGTCGACT	GTATCAGT:ACATGCGA	AGCGTATG:TATCTGGC
		Gonads	Non-challenged	ATGCTGAC:TCGAGCAT	ACGATCGT:GTGGACAT	TCCATGCA:CTGCTATC
	Rpro-3	Gut	Non-challenged	ATGCTGAC:ATACAGCG	ACGATCGT:TAAGTCGT	TCCATGCA:ATGCAACG
		Gonads	Non-challenged	TGAGTCAG:AGAGAGTC	CTCGCAGT:TTACGAGC	ATCATGAC:TAGCTATT
	Rpro-4	Gut	Non-challenged	CAGCTCAT:AGCTGTGA	TACGTGTC:ACTCGACT	GGTGTCAG:GAACTAGT
		Gonads	Non-challenged	GTGCTATC:CGTCGACT	TCTCAGAT:ACATGCGA	GAGTACTA:TATCTGGC
	Rpro-5	Gut	Challenged	ACACTGTC:ATACAGCG	GTATCAGT:TAAGTCGT	AGCGTATG:ATGCAACG
		Gonads	Challenged	ATGCTGAC:AGCTGTGA	ACGATCGT:ACTCGACT	TCCATGCA:GAACTAGT
	Rpro-6	Gut	Challenged	TGAGTCAG:CGTCGACT	CTCGCAGT:ACATGCGA	ATCATGAC:TATCTGGC
		Gonads	Challenged	CGATGAGT:CTACAGAC	CACGCTGT:CCAGTATG	AGAACGTG:ACGCAACT
	Rpro-7	Gut	Challenged	TAGAGCTG:CATAGTCG	ACTACTGC:TCATTGAT	TCATGCCA:TCTAGCAC
		Gonads	Challenged	TAGAGCTG:TCGAGCAT	ACTACTGC:GTGGACAT	TCATGCCA:CTGCTATC
	Rpro-8	Gut	Challenged	CGATGAGT:ATACAGCG	CACGCTGT:TAAGTCGT	AGAACGTG:ATGCAACG
		Gonads	Challenged	ATGCTGAC:CGTCGACT	ACGATCGT:ACATGCGA	TCCATGCA:TATCTGGC
Triatoma infestans	Tinf-1	Gut	Non-challenged	CGCATAGC:AGCTGTGA	CGACTATA:ACTCGACT	ATAGTGCT:GAACTAGT
	Tinf-2	Gut	Non-challenged	ACACTGTC:AGCTGTGA	GTATCAGT:ACTCGACT	AGCGTATG:GAACTAGT
		Gonads	Non-challenged	GTGCTATC:CATAGTCG	TCTCAGAT:TCATTGAT	GAGTACTA:TCTAGCAC
	Tinf-3	Gut	Non-challenged	TGAGTCAG:GAGCTAGC	CTCGCAGT:GGCATGTA	ATCATGAC:GACGTAGA
		Gonads	Non-challenged	TGCACTAC:CGTCGACT	CAATCTGA:ACATGCGA	CTTACGAT:TATCTGGC
	Tinf-4	Gut	Non-challenged	CGATGAGT:GAGCTAGC	CACGCTGT:GGCATGTA	AGAACGTG:GACGTAGA
		Gonads	Non-challenged	CGCATAGC:CATAGTCG	CGACTATA:TCATTGAT	ATAGTGCT:TCTAGCAC
	Tinf-5	Gut	Challenged	CTGAGTCT:CATAGTCG	TGTATCGC:TCATTGAT	AGAATACT:TCTAGCAC
		Gonads	Challenged	CGCATAGC:CTACAGAC	CGACTATA:CCAGTATG	ATAGTGCT:ACGCAACT
	Tinf-6	Gut	Challenged	CAGCTCAT:GAGCTAGC	TACGTGTC:GGCATGTA	GGTGTCAG:GACGTAGA
		Gonads	Challenged	TAGAGCTG:ATACAGCG	ACTACTGC:TAAGTCGT	TCATGCCA:ATGCAACG
	Tinf-7	Gut	Challenged	GATGCGCT:CGTCGACT	AGTGCTAC:ACATGCGA	ACAGGATC:TATCTGGC
		Gonads	Challenged	CAGCTCAT:CTACAGAC	TACGTGTC:CCAGTATG	GGTGTCAG:ACGCAACT
	Tinf-8	Gut	Challenged	CGATGAGT:AGCTGTGA	CACGCTGT:ACTCGACT	AGAACGTG:GAACTAGT
		Gonads	Challenged	ACACTGTC:TCGAGCAT	GTATCAGT:GTGGACAT	AGCGTATG:CTGCTATC
Triatoma brasiliensis	Tbra-1	Gut	Non-challenged	GTGCTATC:TCGAGCAT	TCTCAGAT:GTGGACAT	GAGTACTA:CTGCTATC
		Gonads	Non-challenged	ATGCTGAC:CATAGTCG	ACGATCGT:TCATTGAT	TCCATGCA:TCTAGCAC
	Tbra-2	Gut	Non-challenged	CGCATAGC:ATACAGCG	CGACTATA:TAAGTCGT	ATAGTGCT:ATGCAACG
		Gonads	Non-challenged	CTGAGTCT:AGAGAGTC	TGTATCGC:TTACGAGC	AGAATACT:TAGCTATT
	Tbra-3	Gut	Non-challenged	GTGCTATC:AGCTGTGA	TCTCAGAT:ACTCGACT	GAGTACTA:GAACTAGT
		Gonads	Non-challenged	GATGCGCT:TCGAGCAT	AGTGCTAC:GTGGACAT	ACAGGATC:CTGCTATC
	Tbra-4	Guts	Challenged	TAGAGCTG:AGAGAGTC	ACTACTGC:TTACGAGC	TCATGCCA:TAGCTATT
		Gonads	Challenged	TGAGTCAG:AGCTGTGA	CTCGCAGT:ACTCGACT	ATCATGAC:GAACTAGT
	Tbra-5	Gut	Challenged	CAGCTCAT:ATACAGCG	TACGTGTC:TAAGTCGT	GGTGTCAG:ATGCAACG
		Gonads	Challenged	TGCACTAC:TCGAGCAT	CAATCTGA:GTGGACAT	CTTACGAT:CTGCTATC
	Tbra-6	Gut	Challenged	TGCACTAC:AGAGAGTC	CAATCTGA:TTACGAGC	CTTACGAT:TAGCTATT
		Gonads	Challenged	ATGCTGAC:GAGCTAGC	ACGATCGT:GGCATGTA	TCCATGCA:GACGTAGA
	Tbra-7	Gut	Challenged	CGCATAGC:GAGCTAGC	CGACTATA:GGCATGTA	ATAGTGCT:GACGTAGA
		Gonads	Challenged	TGCACTAC:AGCTGTGA	CAATCTGA:ACTCGACT	CTTACGAT:GAACTAGT
Triatoma juazeirensis	Tjua-1	Gut	Non-challenged	CGCATAGC:AGAGAGTC	CGACTATA:TTACGAGC	ATAGTGCT:TAGCTATT
	Tjua-2	Gut	Non-challenged	CAGCTCAT:AGAGAGTC	TACGTGTC:TTACGAGC	GGTGTCAG:TAGCTATT
		Gonads	Non-challenged	CTGAGTCT:AGCTGTGA	TGTATCGC:ACTCGACT	AGAATACT:GAACTAGT
	Tjua-3	Gut	Challenged	TCACACGG:AGAGAGTC	GCATGTAC:TTACGAGC	AACACTGT:TAGCTATT
		Gonads	Challenged	CGCATAGC:TCGAGCAT	CGACTATA:GTGGACAT	ATAGTGCT:CTGCTATC
	Tjua-4	Gut	Challenged	ACACTGTC:CATAGTCG	GTATCAGT:TCATTGAT	AGCGTATG:TCTAGCAC
		Gonads	Challenged	TGAGTCAG:CTACAGAC	CTCGCAGT:CCAGTATG	ATCATGAC:ACGCAACT
	Tjua-5	Gut	Challenged	CGATGAGT:CGTCGACT	CACGCTGT:ACATGCGA	AGAACGTG:TATCTGGC
		Gonads	Challenged	CTGAGTCT:ATACAGCG	TGTATCGC:TAAGTCGT	AGAATACT:ATGCAACG
Triatoma sherlocki	Tshe-1	Gut	Non-challenged	TCACACGG:TCGAGCAT	GCATGTAC:GTGGACAT	AACACTGT:CTGCTATC
		Gonads	Non-challenged	CGATGAGT:AGAGAGTC	CACGCTGT:TTACGAGC	AGAACGTG:TAGCTATT
	Tshe-2	Gut	Non-challenged	GATGCGCT:ATACAGCG	AGTGCTAC:TAAGTCGT	ACAGGATC:ATGCAACG
		Gonads	Non-challenged	ATGCTGAC:AGAGAGTC	ACGATCGT:TTACGAGC	TCCATGCA:TAGCTATT
	Tshe-3	Gut	Non-challenged	TCACACGG:AGCTGTGA	GCATGTAC:ACTCGACT	AACACTGT:GAACTAGT
		Gonads	Non-challenged	TGCACTAC:CTACAGAC	CAATCTGA:CCAGTATG	CTTACGAT:ACGCAACT
	Tshe-4	Gut	Challenged	CAGCTCAT:CGTCGACT	TACGTGTC:ACATGCGA	GGTGTCAG:TATCTGGC
		Gonads	Challenged	GATGCGCT:AGAGAGTC	AGTGCTAC:TTACGAGC	ACAGGATC:TAGCTATT
	Tshe-5	Gut	Challenged	CGATGAGT:TCGAGCAT	CACGCTGT:GTGGACAT	AGAACGTG:CTGCTATC
		Gonads	Challenged	TCACACGG:CATAGTCG	GCATGTAC:TCATTGAT	AACACTGT:TCTAGCAC
	Tshe-6	Gut	Challenged	CGCATAGC:CGTCGACT	CGACTATA:ACATGCGA	ATAGTGCT:TATCTGGC
		Gonads	Challenged	TCACACGG:CGTCGACT	GCATGTAC:ACATGCGA	AACACTGT:TATCTGGC
	Tshe-7	Gut	Challenged	GTGCTATC:AGAGAGTC	TCTCAGAT:TTACGAGC	GAGTACTA:TAGCTATT
		Gonads	Challenged	TCACACGG:ATACAGCG	GCATGTAC:TAAGTCGT	AACACTGT:ATGCAACG
Adittional field-collected sample
Panstrongylus megistus	Pmeg-8	Gut	Naturally infected	GATGCGCT:GAGCTAGC	AGTGCTAC:GGCATGTA	ACAGGATC:GACGTAGA
Negative Controls
Negative Control Kit 1				CTGAGTCT:CGTCGACT	TGTATCGC:ACATGCGA	AGAATACT:TATCTGGC
Negative Control Kit 2				ACACTGTC:GAGCTAGC	GTATCAGT:GGCATGTA	AGCGTATG:GACGTAGA
Negative Control Kit 3				TAGAGCTG:CTACAGAC	ACTACTGC:CCAGTATG	TCATGCCA:ACGCAACT
Negative Control Kit 4				GATGCGCT:AGCTGTGA	AGTGCTAC:ACTCGACT	ACAGGATC:GAACTAGT
Negative Control PCR 1				CTGAGTCT:CTACAGAC	TGTATCGC:CCAGTATG	AGAATACT:ACGCAACT
Negative Control PCR 2				TGAGTCAG:ATACAGCG	CTCGCAGT:TAAGTCGT	ATCATGAC:ATGCAACG
Negative Control PCR 3				TCACACGG:CTACAGAC	GCATGTAC:CCAGTATG	AACACTGT:ACGCAACT
Negative Control PCR 4				GTGCTATC:GAGCTAGC	TCTCAGAT:GGCATGTA	GAGTACTA:GACGTAGA
