# Supplementary material for: Triatomine bugs, their microbiota and Trypanosoma cruzi: asymmetric responses of bacteria to an infected blood meal
Source: Parasit Vectors. 2016 Dec 9;9:636. doi: 10.1186/s13071-016-1926-2 (PMC5148865; doi:10.1186/s13071-016-1926-2)
Supplement: Additional file 2: Table S2. — Triatomine sample information. (XLSX 19 kb) [file 13071_2016_1926_MOESM2_ESM.xlsx]

## Sheet: Sample Information
Species	Sample Code	Tissue	T. cruzi-challenge	Sex	T. cruzi positive	Location	Collecting date	# sequences	# OTUs	Coverage	Chao1 index	Shannon index	Invsimpson index
Panstrongylus megistus	Pmeg-1	Gut	Non-challenged	Male	-	Jacarepaguá (RJ)	1987-10-01	21967	52	0.999317	57.8333	0.230454	1.07737
	Pmeg-2	Gut	Non-challenged	Female	-	Jacarepaguá (RJ)	1987-10-01	15351	75	0.998567	89.4375	0.865819	1.43374
		Gonads	Non-challenged	Female	-	Jacarepaguá (RJ)	1987-10-01	26486	77	0.999471	80.64	0.416804	1.16025
	Pmeg-3	Gut	Non-challenged	Male	-	Jacarepaguá (RJ)	1987-10-01	36418	53	0.999753	55.25	0.117062	1.02899
		Gonads	Non-challenged	Male	-	Jacarepaguá (RJ)	1987-10-01	29580	41	0.999865	41.3529	0.389612	1.21826
	Pmeg-4	Gut	Challenged	Female	+	Jacarepaguá (RJ)	1987-10-01	21418	81	0.999393	84.9	0.530381	1.18065
		Gonads	Challenged	Female	+	Jacarepaguá (RJ)	1987-10-01	24203	49	0.999752	49.8824	0.650018	1.59526
	Pmeg-5	Gut	Challenged	Male	-	Jacarepaguá (RJ)	1987-10-01	30790	45	0.999643	51.1111	0.083416	1.01917
		Gonads	Challenged	Male	-	Jacarepaguá (RJ)	1987-10-01	41601	67	0.999591	76.0667	0.343035	1.14966
	Pmeg-6	Gut	Challenged	Female	-	Jacarepaguá (RJ)	1987-10-01	10832	156	0.998523	160	3.38506	14.2078
		Gonads	Challenged	Female	-	Jacarepaguá (RJ)	1987-10-01	7999	68	0.998875	70.7692	0.851827	1.34241
	Pmeg-7	Gut	Challenged	Male	+	Jacarepaguá (RJ)	1987-10-01	18638	113	0.998981	120.125	1.07277	1.47292
		Gonads	Challenged	Male	+	Jacarepaguá (RJ)	1987-10-01	5278	102	0.998863	103.25	3.32512	13.755
Rhodnius prolixus	Rpro-1	Gut	Non-challenged	Male	-	Salvador (BA)	1988-02-10	12835	64	0.999455	65.5	1.0782	2.23678
		Gonads	Non-challenged	Male	-	Salvador (BA)	1988-02-10	4436	59	0.998197	61.1538	1.44464	2.40275
	Rpro-2	Gut	Non-challenged	Female	-	Salvador (BA)	1988-02-10	32449	84	0.999476	95.3333	1.03808	2.04664
		Gonads	Non-challenged	Female	-	Salvador (BA)	1988-02-10	21490	64	0.999395	68.5882	1.37469	2.76324
	Rpro-3	Gut	Non-challenged	Female	-	Salvador (BA)	1988-02-10	17491	84	0.999085	89	1.19846	2.29297
		Gonads	Non-challenged	Female	-	Salvador (BA)	1988-02-10	11246	55	0.998844	61	1.10983	2.19094
	Rpro-4	Gut	Non-challenged	Male	-	Salvador (BA)	1988-02-10	19536	118	0.998976	128	1.9014	3.84968
		Gonads	Non-challenged	Male	-	Salvador (BA)	1988-02-10	15438	67	0.998964	75.5714	0.926508	1.61857
	Rpro-5	Gut	Challenged	Female	-	Salvador (BA)	1988-02-10	9355	170	0.997541	178.433	3.32642	12.39
		Gonads	Challenged	Female	-	Salvador (BA)	1988-02-10	11989	161	0.997831	172.607	3.36626	14.9917
	Rpro-6	Gut	Challenged	Male	-	Salvador (BA)	1988-02-10	4920	111	0.998171	113.769	3.39818	16.3256
		Gonads	Challenged	Male	-	Salvador (BA)	1988-02-10	24898	219	0.999357	221.727	3.5649	18.1044
	Rpro-7	Gut	Challenged	Female	-	Salvador (BA)	1988-02-10	10730	102	0.998788	106.105	1.7547	2.14714
		Gonads	Challenged	Female	-	Salvador (BA)	1988-02-10	7326	82	0.998362	85.6667	1.58263	2.15425
	Rpro-8	Gut	Challenged	Male	-	Salvador (BA)	1988-02-10	27115	88	0.999484	92.1364	0.747277	1.31585
		Gonads	Challenged	Male	-	Salvador (BA)	1988-02-10	8421	79	0.998694	82.4375	1.36023	2.11969
Triatoma infestans	Tinf-1	Gut	Non-challenged	Male	-	Paraíba	1987-10-15	16245	78	0.999261	83.0769	0.567652	1.25364
	Tinf-2	Gut	Non-challenged	Female	-	Paraíba	1987-10-15	9284	138	0.997953	143.029	2.3765	4.7934
		Gonads	Non-challenged	Female	-	Paraíba	1987-10-15	2486	77	0.994368	84.5833	2.2481	4.32906
	Tinf-3	Gut	Non-challenged	Female	-	Paraíba	1987-10-15	16852	57	0.999466	59.4	0.91284	2.13426
		Gonads	Non-challenged	Female	-	Paraíba	1987-10-15	37838	47	0.999709	58	0.123655	1.03195
	Tinf-4	Gut	Non-challenged	Male	-	Paraíba	1987-10-15	16084	109	0.998757	118.048	1.13787	1.67612
		Gonads	Non-challenged	Male	-	Paraíba	1987-10-15	5860	99	0.99727	109	2.37852	5.90883
	Tinf-5	Gut	Challenged	Female	-	Paraíba	1987-10-15	24579	64	0.999471	69.2	0.394864	1.15146
		Gonads	Challenged	Female	-	Paraíba	1987-10-15	39548	59	0.999646	65.0667	0.102201	1.02471
	Tinf-6	Gut	Challenged	Male	-	Paraíba	1987-10-15	8381	106	0.998091	111.217	1.79731	2.41588
		Gonads	Challenged	Male	-	Paraíba	1987-10-15	5676	95	0.998414	98	3.35165	17.1263
	Tinf-7	Gut	Challenged	Female	-	Paraíba	1987-10-15	36980	95	0.999243	129.364	0.965452	2.16871
		Gonads	Challenged	Female	-	Paraíba	1987-10-15	39947	77	0.999549	84.2857	0.169822	1.04243
	Tinf-8	Gut	Challenged	Male	-	Paraíba	1987-10-15	21940	158	0.99918	164.375	2.67204	5.38371
		Gonads	Challenged	Male	-	Paraíba	1987-10-15	9982	102	0.997996	113.176	1.07369	1.44765
Triatoma brasiliensis	Tbra-1	Gut	Non-challenged	Male	-	Caicó (RN)	2011-05-12	21535	37	0.999396	44.8	0.107685	1.02852
		Gonads	Non-challenged	Male	-	Caicó (RN)	2011-05-12	6004	54	0.998168	60.875	0.577437	1.20393
	Tbra-2	Gut	Non-challenged	Female	-	Caicó (RN)	2011-05-12	27137	62	0.999779	62.8824	0.141249	1.03415
		Gonads	Non-challenged	Female	-	Caicó (RN)	2011-05-12	19662	34	0.999441	38.2308	0.067703	1.01574
	Tbra-3	Gut	Non-challenged	Male	-	Caicó (RN)	2011-05-12	19950	47	0.999449	51.5833	0.150746	1.04064
		Gonads	Non-challenged	Male	-	Caicó (RN)	2011-05-12	15404	67	0.999416	68.3333	0.558017	1.281
	Tbra-4	Guts	Challenged	Female	+	Caicó (RN)	2011-05-12	5355	115	0.996265	126.176	2.98937	8.58016
		Gonads	Challenged	Female	+	Caicó (RN)	2011-05-12	16641	206	0.998378	213.312	3.00731	7.58672
	Tbra-5	Gut	Challenged	Male	+	Caicó (RN)	2011-05-12	28626	102	0.999406	108.476	0.471009	1.14442
		Gonads	Challenged	Male	+	Caicó (RN)	2011-05-12	6115	103	0.996402	111.885	1.76386	2.36943
	Tbra-6	Gut	Challenged	Male	+	Caicó (RN)	2011-05-12	24297	104	0.999177	115.875	0.824129	1.31854
		Gonads	Challenged	Male	+	Caicó (RN)	2011-05-12	4427	114	0.995934	122.053	3.04085	7.01674
	Tbra-7	Gut	Challenged	Female	+	Caicó (RN)	2011-05-12	20732	81	0.999518	83.0455	0.509406	1.18218
		Gonads	Challenged	Female	+	Caicó (RN)	2011-05-12	16933	71	0.998878	81.0588	0.301502	1.08506
Triatoma juazeirensis	Tjua-1	Gut	Non-challenged	Male	-	Juazeiro (BA)	2007-12-01	3081	76	0.995456	87.375	2.23885	3.59383
	Tjua-2	Gut	Non-challenged	Female	-	Juazeiro (BA)	2007-12-01	15729	47	0.998983	55.5714	0.130279	1.03228
		Gonads	Non-challenged	Female	-	Juazeiro (BA)	2007-12-01	52204	64	0.999751	68.5882	0.092544	1.02128
	Tjua-3	Gut	Challenged	Male	-	Juazeiro (BA)	2007-12-01	6180	127	0.997735	130.138	2.88543	7.36542
		Gonads	Challenged	Male	-	Juazeiro (BA)	2007-12-01	26072	116	0.999118	124.433	0.674779	1.27085
	Tjua-4	Gut	Challenged	Male	-	Juazeiro (BA)	2007-12-01	5562	122	0.997483	126.136	3.44284	16.0264
		Gonads	Challenged	Male	-	Juazeiro (BA)	2007-12-01	15221	151	0.999277	153.037	2.5566	4.12381
	Tjua-5	Gut	Challenged	Male	-	Juazeiro (BA)	2007-12-01	48535	84	0.999691	89	0.294571	1.09237
		Gonads	Challenged	Male	-	Juazeiro (BA)	2007-12-01	17818	70	0.999495	71.8947	0.616195	1.29521
Triatoma sherlocki	Tshe-1	Gut	Non-challenged	Male	-	Gentio do Ouro (BA)	2010-08-12	16088	56	0.999254	60.7143	0.245762	1.07442
		Gonads	Non-challenged	Male	-	Gentio do Ouro (BA)	2010-08-12	7969	62	0.998871	64	0.478972	1.15909
	Tshe-2	Gut	Non-challenged	Female	-	Gentio do Ouro (BA)	2010-08-12	30867	42	0.999644	45.4375	0.100739	1.02606
		Gonads	Non-challenged	Female	-	Gentio do Ouro (BA)	2010-08-12	18314	29	0.999454	33.0909	0.068547	1.01691
	Tshe-3	Gut	Non-challenged	Male	-	Gentio do Ouro (BA)	2010-08-12	30319	64	0.999472	70.3158	0.407013	1.20226
		Gonads	Non-challenged	Male	-	Gentio do Ouro (BA)	2010-08-12	24423	49	0.999468	54.2	0.089889	1.0212
	Tshe-4	Gut	Challenged	Male	-	Gentio do Ouro (BA)	2010-08-12	34769	70	0.999482	78.5	0.180825	1.04774
		Gonads	Challenged	Male	-	Gentio do Ouro (BA)	2010-08-12	9010	93	0.99778	102.048	1.02831	1.50412
	Tshe-5	Gut	Challenged	Female	+	Gentio do Ouro (BA)	2010-08-12	34779	58	0.999482	83.5	0.192964	1.05314
		Gonads	Challenged	Female	+	Gentio do Ouro (BA)	2010-08-12	18706	62	0.999198	67.8333	0.325435	1.10841
	Tshe-6	Gut	Challenged	Female	+	Gentio do Ouro (BA)	2010-08-12	20051	105	0.999352	107.167	0.886198	1.395
		Gonads	Challenged	Female	+	Gentio do Ouro (BA)	2010-08-12	18651	101	0.998928	108.917	0.708448	1.28728
	Tshe-7	Gut	Challenged	Male	-	Gentio do Ouro (BA)	2010-08-12	11787	41	0.999236	44	0.168162	1.04414
		Gonads	Challenged	Male	-	Gentio do Ouro (BA)	2010-08-12	13321	88	0.999174	91.0556	0.824177	1.34548
Adittional field-collected sample
Panstrongylus megistus	Pmeg-8	Gut	Naturally infected	Female	+	Parobé (RS)	2014-03-18	4651	253	0.998065	253.706	4.2154	25.5591
